# Supplementary material for: Handheld Devices for Food Authentication and Their Applications: A Review
Source: Foods. 2021 Nov 23;10(12):2901. doi: 10.3390/foods10122901 (PMC8700508; doi:10.3390/foods10122901)
Supplement: Supplementary file 1 [file foods-10-02901-s001.zip]

Archive with 1 entries (1 files):
- foods-1472209-supplementary.pdf
